# Supplementary material for: The influence of different morphological units on the turbulent flow characteristics in step-pool mountain streams
Source: Sci Rep. 2021 Oct 11;11:20123. doi: 10.1038/s41598-021-99564-7 (PMC8505520; doi:10.1038/s41598-021-99564-7)
Supplement: Supplementary file 1 — Supplementary Table S1. [file 41598_2021_99564_MOESM1_ESM.xlsx]

## Sheet: Sheet1
The influence of different morphological units on the turbulent flow characteristics in step-pool mountain streams - Sruthi Thazhathe Kalathil and Venu Chandra
Supplementary Table S1. Thalweg data used for experimental setup validation (Q = 0.4 m3/S)
Section No.	Location	Q	d	u	v	V	u'rms	v'rms
		(m3/s)	(m)	(m/s)	(m/s)	(m/s)	(m/s)	(m/s)
1	Step	0.35	0.153	1.35	0.385	1.404	0.248	0.107
2	Step	0.35	0.219	0.772	-0.157	0.788	0.174	0.088
3	Pool	0.35	0.517	0.116	0.007	0.116	0.057	0.054
4	Tread	0.35	0.164	0.729	0.04	0.73	0.032	0.038
5	Tread	0.35	0.184	0.893	-0.382	0.971	0.214	0.093
6	Pool	0.41	0.581	0.326	-0.004	0.326	0.114	0.067
7	Tread	0.41	0.118	0.67	-0.246	0.714	0.052	0.062
8	Step	0.41	0.326	0.551	0.13	0.566	0.152	0.093
9	Pool	0.41	0.468	0.164	-0.031	0.167	0.047	0.038
Entire flow data measured over different morphological units along the thalweg
Section No.	Location	Q	d	u	v	V	u'rms	v'rms
		(m3/s)	(m)	(m/s)	(m/s)	(m/s)	(m/s)	(m/s)
1	Pool	0.31	0.521	-0.049	0.01	0.05	0.02	0.018
2	Tread	0.32	0.049	0.57	0.112	0.581	0.053	0.048
3	Step	0.32	0.182	0.992	-0.385	1.064	0.222	0.137
4	Step	0.35	0.153	1.35	0.385	1.404	0.248	0.107
5	Tread	0.1	0.207	0.233	0.027	0.235	0.122	0.062
6	Step	0.1	0.102	0.402	-0.119	0.419	0.142	0.048
7	Step	0.35	0.219	0.772	-0.157	0.788	0.174	0.088
8	Pool	0.35	0.517	0.116	0.007	0.116	0.057	0.054
9	Tread	0.35	0.164	0.729	0.04	0.73	0.032	0.038
10	Tread	0.35	0.184	0.893	-0.382	0.971	0.214	0.093
11	Step	0.23	0.156	1.147	0.455	1.234	0.349	0.136
12	Pool	0.23	0.234	0.636	0.426	0.765	0.044	0.087
13	Pool	0.41	0.581	0.326	-0.004	0.326	0.114	0.067
14	Tread	0.41	0.118	0.67	-0.246	0.714	0.052	0.062
15	Step	0.41	0.326	0.551	0.13	0.566	0.152	0.093
16	Pool	0.41	0.468	0.164	-0.031	0.167	0.047	0.038
17	Step	0.15	0.219	0.526	0.489	0.718	0.18	0.094
18	Step	0.15	0.084	0.716	0.172	0.736	0.154	0.092
19	Pool	0.15	0.055	0.685	0.053	0.687	0.131	0.099
20	Tread	0.15	0.392	0.263	-0.02	0.264	0.153	0.101		#REF!
