# Supplementary material for: The influence of different morphological units on the turbulent flow characteristics in step-pool mountain streams
Source: Sci Rep. 2021 Oct 11;11:20123. doi: 10.1038/s41598-021-99564-7 (PMC8505520; doi:10.1038/s41598-021-99564-7)
Supplement: Supplementary file 2 — Supplementary Table S2. [file 41598_2021_99564_MOESM2_ESM.xlsx]

## Sheet: All
The influence of different morphological units on the turbulent flow characteristics in step-pool mountain streams - Sruthi Thazhathe Kalathil and Venu Chandra
Supplementary Table S2. Flow data measured in the physical model inclusive of longitudinal and cross-stream locations
X	Y	Location	% Good	H	d	depth ratio (d/H)	mean(u)	mean(v)	mean(w)	VR	u'rms	v'rms	w'rms	TIu'	TIv'	TIw'	mean(ρu'u')	mean(ρv'v')	mean(ρw'w')	mean(ρu'v')	mean(ρv'w')	mean(ρu'w')	TKE	K
				(cm)	(cm)		(m/s)	(m/s)	(m/s)	(m/s)	(m/s)	(m/s)	(m/s)
0.45	0	pool	89.659	10.8	6.48	0.6	0.16	-0.011	0.024	0.162	0.366	0	0	2.263	0	0.944	-0.005	-0.007	-0.002	-0.001	0	0	0.073446	1.674
0.55	0	pool	88.922	9	5.4	0.6	0.232	-0.016	0.02	0.233	0.422	0	0	1.808	0	0.6	-0.004	-0.006	-0.002	0	0	0	0.090897	1.291
0.65	0	pool	79.652	8.3	4.98	0.6	0.285	-0.021	0.008	0.286	0.451	0	0	1.58	0	0.303	-0.005	-0.005	-0.002	0	0	0	0.094646	1.077
0.7	0	tread	89.745	8.1	4.86	0.6	0.329	-0.027	-0.015	0.33	0.47	0	0	1.423	0	0	-0.004	-0.006	-0.001	0	0	0	0.088468	0.901
0.75	0	tread	98.013	7.5	4.5	0.6	0.346	-0.092	-0.042	0.36	0.476	0	0	1.32	0	0	-0.002	-0.002	-0.005	0	0	0	0.040705	0.56
0.85	0	step	98.911	6.2	3.72	0.6	0.535	-0.143	-0.111	0.565	0.499	0	0	0.884	0	0	-0.001	-0.002	-0.005	0	0	0	0.124501	0.625
1.45	0	pool	94.526	12.4	7.44	0.6	0.086	0.037	0.027	0.098	0.281	0.19	0.19	2.875	1.942	1.651	-0.012	-0.019	-0.006	0	-0.001	0	0.070309	2.717
1.55	0	pool	95.418	10.91	2.4	0.2	0.14	-0.006	0.011	0.14	0.088	0.06	0.085	0.628	0.427	0.605	-7.767	-3.588	-7.202	0.182	0.024	1.622	0.009279	0.687
1.55	0	pool	95.484	10.91	3.4	0.3	0.123	-0.006	0.022	0.125	0.08	0.058	0.088	0.641	0.465	0.702	-6.437	-3.389	-7.726	0.172	-0.036	1.353	0.008776	0.748
1.55	0	pool	96.397	10.91	4.4	0.4	0.114	0.002	0.033	0.118	0.071	0.054	0.086	0.601	0.452	0.724	-5.076	-2.873	-7.347	-0.242	-0.367	0.621	0.007648	0.738
1.55	0	pool	96.102	10.91	5.4	0.5	0.121	0.01	0.046	0.129	0.072	0.056	0.086	0.556	0.434	0.662	-5.188	-3.157	-7.339	-0.459	-0.234	0.374	0.007843	0.684
1.55	0	pool	96.265	10.91	6.4	0.6	0.133	0.028	0.045	0.144	0.072	0.061	0.086	0.501	0.425	0.602	-5.181	-3.731	-7.475	-0.928	-0.465	-0.08	0.008193	0.631
1.55	0	pool	96.005	10.91	7.4	0.7	0.144	0.041	0.041	0.155	0.078	0.06	0.081	0.502	0.386	0.524	-6.062	-3.584	-6.609	-1.276	0.046	0.269	0.008128	0.582
1.55	0	pool	96.6	10.91	8.4	0.75	0.14	0.04	0.016	0.146	0.08	0.063	0.082	0.549	0.433	0.559	-6.473	-4.026	-6.692	-1.348	0.483	0.878	0.008596	0.633
1.55	0	pool	95.369	10.91	9.4	0.85	0.115	0.013	-0.001	0.116	0.081	0.06	0.092	0.7	0.516	0.797	-6.576	-3.568	-8.526	-0.393	0.928	1.645	0.009335	0.834
1.55	0	pool	94.409	10.91	10.5	0.95	0.04	0.018	0.039	0.058	0.062	0.04	0.083	1.061	0.679	1.417	-3.836	-1.57	-6.838	-0.039	-0.306	1.126	0.006122	1.341
1.65	0	tread	96.211	11.1	6.66	0.6	0.198	0.026	0.022	0.201	0.399	0.159	0.159	1.982	0.793	0.725	-0.006	-0.008	-0.003	0	0	0	0.102824	1.594
1.75	0	tread	95.62	9.6	5.76	0.6	0.257	0.032	0.024	0.26	0.437	0.176	0.176	1.682	0.679	0.589	-0.004	-0.007	-0.002	0	0	0	0.122633	1.349
1.85	0	tread	97.294	6.17	2.4	0.4	0.379	-0.017	0.001	0.379	0.04	0.045	0.064	0.106	0.119	0.169	-1.63	-2.025	-4.089	0.304	-0.305	0.415	0.003872	0.164
1.85	0	tread	97.228	6.17	3.4	0.55	0.39	-0.027	0.006	0.391	0.042	0.05	0.065	0.108	0.128	0.167	-1.787	-2.499	-4.237	0.329	-0.641	0.542	0.004262	0.167
1.85	0	tread	97.361	6.17	4.4	0.7	0.391	-0.038	0.015	0.393	0.044	0.055	0.062	0.112	0.139	0.157	-1.939	-2.995	-3.81	0.448	-0.534	0.602	0.004372	0.168
1.85	0	tread	97.554	6.17	4.7	0.75	0.4	-0.077	0.013	0.407	0.045	0.057	0.063	0.11	0.14	0.154	-2.011	-3.247	-3.955	0.438	-0.133	0.701	0.004606	0.167
2.05	0	step	98.465	4	2.4	0.6	0.749	0.005	-0.261	0.793	0.035	0.043	0.065	0.044	0.054	0.082	-1.236	-1.845	-4.244	0.167	-1.216	0.073	0.003663	0.076
2.05	0	step	96.856	4	2.9	0.75	0.75	0.059	-0.182	0.774	0.033	0.043	0.069	0.042	0.056	0.089	-1.063	-1.85	-4.772	-0.102	-1.174	-0.121	0.003842	0.08
2.05	0	step	94.34	4	3.4	0.85	0.775	0.13	-0.13	0.796	0.032	0.031	0.052	0.041	0.039	0.066	-1.046	-0.954	-2.732	0.132	-0.451	0.201	0.002366	0.061
2.05	0	step	86.201	4	3.9	1	0.735	0.143	-0.103	0.756	0.044	0.032	0.075	0.058	0.042	0.1	-1.916	-1.026	-5.668	-0.611	-0.625	-0.261	0.004305	0.087
2.35	0	pool	74.2	12	7.2	0.6	0.36	0.005	-0.077	0.368	0.48	0.072	0.072	1.304	0.196	0	-0.015	-0.02	-0.004	0.003	0.001	0.001	0.076408	0.751
2.4	0	pool	86.527	10.46	2.4	0.25	0.465	0.012	-0.007	0.465	0.107	0.076	0.149	0.231	0.163	0.321	-11.535	-5.727	-22.296	0.638	-2.499	0.182	0.019779	0.302
2.4	0	pool	87.675	10.46	3.4	0.35	0.481	0.04	-0.034	0.484	0.114	0.075	0.155	0.236	0.154	0.321	-13.079	-5.56	-24.129	-0.522	-2.161	-0.701	0.021383	0.302
2.4	0	pool	85.549	10.46	4.4	0.4	0.498	0.051	-0.06	0.504	0.117	0.077	0.157	0.233	0.152	0.312	-13.755	-5.866	-24.703	-0.927	-1.892	-0.483	0.022162	0.295
2.4	0	pool	84.917	10.46	5.4	0.5	0.49	0.045	-0.078	0.498	0.114	0.077	0.16	0.23	0.155	0.322	-13.107	-5.958	-25.748	-0.584	-1.223	0.764	0.022407	0.3
2.4	0	pool	86.065	10.46	6.4	0.6	0.479	0.021	-0.108	0.491	0.1	0.077	0.13	0.204	0.157	0.264	-10.022	-5.925	-16.789	0.126	-0.441	1.121	0.016368	0.26
2.4	0	pool	87.277	10.46	7.4	0.7	0.484	-0.031	-0.128	0.501	0.093	0.076	0.126	0.186	0.151	0.252	-8.701	-5.767	-15.981	1.268	0.01	0.314	0.015224	0.246
2.4	0	pool	91.774	10.46	8.4	0.8	0.491	-0.082	-0.121	0.513	0.089	0.069	0.127	0.174	0.134	0.247	-7.954	-4.708	-16.052	1.803	0.291	0.933	0.014357	0.234
2.4	0	pool	90.417	10.46	9.4	0.9	0.46	-0.093	-0.076	0.476	0.098	0.06	0.123	0.206	0.126	0.26	-9.62	-3.596	-15.246	1.284	-1.027	3.603	0.014231	0.251
2.4	0	pool	86.135	10.46	9.7	0.95	0.3	-0.027	-0.028	0.303	0.121	0.078	0.158	0.398	0.259	0.521	-14.521	-6.162	-24.919	1.468	-2.789	8.101	0.022801	0.499
2.45	0	pool	89.627	10.7	6.42	0.6	0.383	0.067	-0.031	0.39	0.486	0.249	0.249	1.246	0.639	0	-0.011	-0.015	-0.004	0.002	0.001	0.002	0.133213	0.935
2.5	0	pool	97.817	10.6	2.4	0.25	0.473	0.019	-0.021	0.473	0.073	0.061	0.09	0.155	0.128	0.19	-5.394	-3.673	-8.093	0.7	-0.294	0.345	0.00858	0.196
2.5	0	pool	97.701	10.6	3.4	0.3	0.456	0.037	-0.031	0.459	0.074	0.058	0.088	0.161	0.126	0.193	-5.469	-3.355	-7.82	0.495	-0.431	0.606	0.008322	0.199
2.5	0	pool	97.576	10.6	4.4	0.4	0.45	0.049	-0.032	0.454	0.074	0.057	0.088	0.163	0.126	0.194	-5.455	-3.269	-7.776	0.525	-0.473	0.872	0.00825	0.2
2.5	0	pool	97.863	10.6	5.4	0.5	0.441	0.048	-0.038	0.445	0.078	0.057	0.09	0.174	0.127	0.203	-6.007	-3.222	-8.149	0.447	-0.426	0.953	0.008689	0.209
2.5	0	pool	98.089	10.6	6.4	0.6	0.435	0.041	-0.044	0.44	0.077	0.057	0.091	0.175	0.13	0.206	-5.925	-3.255	-8.222	0.649	-0.473	0.997	0.008701	0.212
2.5	0	pool	98.133	10.6	7.4	0.7	0.441	0.025	-0.047	0.445	0.081	0.058	0.095	0.182	0.131	0.214	-6.586	-3.419	-9.079	1.048	-0.168	1.121	0.009542	0.22
2.5	0	pool	97.688	10.6	8.4	0.8	0.44	0.003	-0.037	0.441	0.083	0.058	0.099	0.189	0.131	0.225	-6.959	-3.357	-9.88	1.36	-0.449	1.741	0.010098	0.228
2.5	0	pool	97.48	10.6	9.4	0.9	0.437	-0.009	-0.026	0.437	0.097	0.057	0.104	0.222	0.131	0.238	-9.433	-3.274	-10.877	2.093	-0.827	3.344	0.011792	0.248
2.5	0	pool	70.476	10.6	10.6	1	0.02	0.006	-0.037	0.043	0.024	0.007	0.071	0.56	0.158	1.666	-0.571	-0.045	-5.056	-0.041	-0.202	-0.261	0.002836	1.248
2.5	0.1	pool	98.145	11.53	2.4	0.2	0.239	0.012	-0.019	0.24	0.099	0.064	0.097	0.412	0.265	0.403	-9.747	-4.05	-9.359	-2.456	0.413	-0.098	0.011578	0.449
2.5	0.1	pool	97.843	11.53	3.4	0.3	0.248	0.008	-0.009	0.248	0.097	0.062	0.099	0.391	0.252	0.4	-9.413	-3.896	-9.832	-1.695	0.242	-1.303	0.01157	0.434
2.5	0.1	pool	97.734	11.53	4.4	0.4	0.248	0.006	-0.01	0.249	0.101	0.06	0.099	0.404	0.24	0.4	-10.11	-3.565	-9.871	-1.513	-0.078	-1.814	0.011773	0.436
2.5	0.1	pool	97.616	11.53	5.4	0.45	0.268	0.015	-0.004	0.268	0.102	0.06	0.101	0.382	0.224	0.378	-10.499	-3.592	-10.241	-1.392	0.054	-0.172	0.012166	0.412
2.5	0.1	pool	97.156	11.53	6.4	0.55	0.276	0.014	-0.012	0.276	0.103	0.062	0.105	0.373	0.224	0.381	-10.647	-3.838	-11.082	-1.099	-0.362	1.65	0.012784	0.409
2.5	0.1	pool	97.776	11.53	7.4	0.65	0.239	0.03	0.008	0.241	0.106	0.059	0.116	0.441	0.246	0.479	-11.294	-3.507	-13.36	-0.426	-0.394	3.714	0.01408	0.492
2.5	0.1	pool	97.183	11.53	8.4	0.75	0.21	0.069	0.022	0.222	0.095	0.067	0.114	0.425	0.301	0.513	-8.953	-4.466	-13.004	-0.111	-1.722	2.481	0.013212	0.517
2.5	0.1	pool	95.858	11.53	9.4	0.8	0.138	0.054	-0.037	0.153	0.118	0.06	0.109	0.768	0.393	0.709	-13.826	-3.611	-11.784	0.112	0.032	2.219	0.01461	0.79
2.5	0.1	pool	87.536	11.53	10.4	0.9	0.025	-0.007	-0.146	0.148	0.099	0.027	0.213	0.67	0.183	1.438	-9.89	-0.74	-45.547	2.613	3.234	-12.322	0.028089	1.129
2.5	-0.1	pool	94.637	11.84	2.4	0.2	0.321	0.064	-0.022	0.328	0.145	0.07	0.091	0.443	0.214	0.277	-21.142	-4.928	-8.277	4.004	-0.428	0.4	0.017173	0.399
2.5	-0.1	pool	92.798	11.84	3.4	0.3	0.375	0.057	-0.041	0.382	0.148	0.076	0.105	0.388	0.198	0.276	-21.967	-5.722	-11.076	4.678	-0.348	0.208	0.019382	0.365
2.5	-0.1	pool	93.279	11.84	4.4	0.35	0.396	0.042	-0.053	0.402	0.14	0.08	0.112	0.349	0.199	0.277	-19.701	-6.373	-12.439	4.363	-0.418	-0.959	0.019257	0.345
2.5	-0.1	pool	92.192	11.84	5.4	0.45	0.436	0.024	-0.057	0.44	0.131	0.079	0.114	0.298	0.179	0.259	-17.249	-6.246	-12.98	3.728	-0.214	-1.083	0.018237	0.307
2.5	-0.1	pool	92.426	11.84	6.4	0.55	0.479	0.006	-0.065	0.484	0.124	0.074	0.118	0.255	0.152	0.245	-15.256	-5.42	-14.025	2.509	-0.019	-1.071	0.017351	0.272
2.5	-0.1	pool	92.848	11.84	7.4	0.65	0.526	-0.001	-0.066	0.53	0.121	0.077	0.118	0.227	0.144	0.222	-14.53	-5.876	-13.884	1.09	0.048	2.42	0.017145	0.247
2.5	-0.1	pool	88.603	11.84	8.4	0.7	0.432	0.004	-0.053	0.435	0.146	0.08	0.136	0.336	0.185	0.311	-21.419	-6.458	-18.369	1.977	-1.174	8.555	0.023123	0.349
2.5	-0.1	pool	85.202	11.84	9.4	0.8	0.247	0	-0.038	0.25	0.138	0.078	0.147	0.552	0.313	0.587	-19.079	-6.146	-21.589	-0.467	0.457	8.699	0.023407	0.611
2.5	-0.1	pool	86.778	11.84	9.8	0.85	0.205	-0.003	-0.028	0.207	0.123	0.074	0.126	0.597	0.357	0.612	-15.228	-5.455	-15.991	0.597	1.972	7.522	0.018337	0.655
2.5	0.2	pool	94.72	11	2.4	0.2	0.124	-0.003	-0.001	0.124	0.091	0.061	0.077	0.733	0.489	0.626	-8.239	-3.666	-6.004	0.589	-0.191	0.514	0.008954	0.765
2.5	0.2	pool	94.43	11	3.4	0.3	0.124	-0.001	-0.006	0.124	0.088	0.061	0.08	0.71	0.487	0.643	-7.81	-3.68	-6.416	0.513	-0.627	0.936	0.008953	0.76
2.5	0.2	pool	94.224	11	4.4	0.4	0.109	0.01	-0.006	0.11	0.084	0.054	0.081	0.765	0.493	0.741	-7.034	-2.92	-6.595	0.166	-0.285	0.752	0.008274	0.829
2.5	0.2	pool	94.572	11	5.4	0.5	0.101	0.018	-0.006	0.102	0.075	0.05	0.075	0.737	0.487	0.734	-5.683	-2.479	-5.635	-0.1	-0.408	0.642	0.006899	0.812
2.5	0.2	pool	95.036	11	6.4	0.6	0.089	0.029	0	0.094	0.073	0.05	0.075	0.776	0.534	0.797	-5.294	-2.508	-5.587	-0.342	-0.444	0.402	0.006695	0.873
2.5	0.2	pool	94.004	11	7.4	0.65	0.071	0.035	0.005	0.079	0.065	0.046	0.071	0.821	0.577	0.898	-4.223	-2.09	-5.056	-0.236	-0.406	0.714	0.005684	0.952
2.5	0.2	pool	86.76	11	8.4	0.75	0.052	0.055	0.014	0.077	0.054	0.043	0.065	0.693	0.551	0.843	-2.872	-1.815	-4.254	-0.538	-0.692	0.213	0.00447	0.865
2.5	0.2	pool	89.581	11	9.4	0.85	0.002	0.001	-0.001	0.003	0.007	0.002	0.013	2.622	0.692	5.006	-0.049	-0.003	-0.179	-0.011	-0.015	-0.058	0.000115	4.026
2.5	-0.2	pool	97.09	11.25	2.4	0.2	0.243	0.068	-0.03	0.254	0.088	0.06	0.078	0.345	0.235	0.307	-7.663	-3.575	-6.078	-0.525	-0.324	1.415	0.008658	0.366
2.5	-0.2	pool	97.05	11.25	3.4	0.3	0.191	0.062	-0.033	0.204	0.074	0.048	0.072	0.363	0.237	0.351	-5.493	-2.343	-5.141	-0.078	-0.257	1.209	0.006488	0.395
2.5	-0.2	pool	96.912	11.25	4.4	0.4	0.167	0.055	-0.033	0.179	0.072	0.045	0.071	0.402	0.25	0.395	-5.166	-1.995	-4.998	0.225	0.002	1.278	0.00608	0.436
2.5	-0.2	pool	96.157	11.25	5.4	0.5	0.147	0.05	-0.036	0.159	0.068	0.04	0.068	0.425	0.248	0.428	-4.57	-1.562	-4.642	0.279	0.073	1.092	0.005387	0.461
2.5	-0.2	pool	95.497	11.25	6.4	0.55	0.126	0.042	-0.026	0.135	0.06	0.037	0.062	0.44	0.271	0.455	-3.547	-1.345	-3.801	0.099	0.135	0.604	0.004346	0.487
2.5	-0.2	pool	95.568	11.25	7.4	0.65	0.124	0.037	-0.03	0.133	0.056	0.033	0.059	0.42	0.245	0.444	-3.134	-1.069	-3.493	0.007	-0.019	0.316	0.003848	0.466
2.5	-0.2	pool	96.113	11.25	8.4	0.75	0.103	0.023	-0.031	0.11	0.056	0.03	0.057	0.504	0.276	0.516	-3.1	-0.926	-3.241	-0.074	-0.296	0.641	0.003634	0.546
2.5	-0.2	pool	95.017	11.25	9.1	0.8	0.07	-0.003	-0.041	0.081	0.053	0.029	0.059	0.652	0.362	0.721	-2.825	-0.87	-3.448	-0.072	-0.235	0.933	0.003571	0.734
2.55	0	pool	96.799	10.8	6.48	0.6	0.403	0.076	-0.013	0.41	0.49	0.265	0.265	1.196	0.645	0	-0.008	-0.01	-0.003	0.001	0.001	0.001	0.148496	0.94
2.6	0	pool	98.465	11.9	2.4	0.2	0.475	0.038	-0.021	0.477	0.065	0.053	0.072	0.137	0.11	0.15	-4.289	-2.775	-5.147	0.125	0.03	0.758	0.006105	0.164
2.6	0	pool	98.619	11.9	3.4	0.3	0.462	0.043	-0.02	0.464	0.063	0.048	0.077	0.136	0.104	0.166	-3.982	-2.333	-5.895	0.073	-0.252	0.79	0.006105	0.168
2.6	0	pool	98.487	11.9	4.4	0.35	0.451	0.046	-0.012	0.453	0.065	0.047	0.076	0.143	0.104	0.167	-4.193	-2.24	-5.758	0.148	-0.274	0.817	0.006096	0.172
2.6	0	pool	98.244	11.9	5.4	0.45	0.437	0.049	-0.009	0.44	0.065	0.046	0.076	0.147	0.105	0.172	-4.198	-2.135	-5.719	0.053	-0.322	0.757	0.006026	0.176
2.6	0	pool	98.508	11.9	6.4	0.55	0.428	0.037	-0.001	0.43	0.069	0.048	0.078	0.161	0.112	0.182	-4.801	-2.321	-6.135	0.149	-0.242	1.137	0.006628	0.189
2.6	0	pool	98.488	11.9	7.4	0.6	0.416	0.024	0.007	0.417	0.078	0.051	0.084	0.187	0.122	0.203	-6.066	-2.574	-7.131	0.429	-0.221	1.732	0.007886	0.213
2.6	0	pool	98.462	11.9	8.4	0.7	0.391	0.014	0.019	0.392	0.095	0.057	0.093	0.242	0.145	0.237	-9.018	-3.246	-8.643	1.423	-0.563	3.649	0.010453	0.261
2.6	0	pool	97.619	11.9	9.4	0.8	0.335	0.02	0.027	0.337	0.103	0.065	0.099	0.305	0.192	0.295	-10.526	-4.204	-9.889	2.138	-1.109	4.314	0.012309	0.329
2.6	0	pool	93.009	11.9	10.4	0.85	0.206	0.013	0.013	0.207	0.096	0.057	0.134	0.463	0.277	0.647	-9.205	-3.295	-17.988	-1.421	2.574	4.733	0.015244	0.596
2.6	0	pool	93.674	11.9	11.4	0.95	0.021	-0.007	-0.024	0.033	0.026	0.008	0.048	0.792	0.235	1.473	-0.676	-0.06	-2.335	0.181	-0.174	0.638	0.001535	1.194
2.65	0	pool	97.559	11.2	6.72	0.6	0.392	0.08	0.001	0.4	0.488	0.271	0.271	1.221	0.679	0.073	-0.007	-0.007	-0.003	0	0.001	0.001	0.156399	0.989
2.7	0	pool	98.201	9.76	2.4	0.25	0.471	0.041	-0.009	0.473	0.061	0.045	0.067	0.129	0.094	0.142	-3.73	-1.993	-4.481	-0.254	-0.201	0.738	0.005102	0.151
2.7	0	pool	98.422	9.76	3.4	0.35	0.461	0.042	-0.003	0.463	0.061	0.043	0.069	0.131	0.094	0.148	-3.702	-1.879	-4.722	-0.207	-0.211	0.917	0.005151	0.155
2.7	0	pool	98.504	9.76	4.4	0.45	0.444	0.038	0.007	0.446	0.063	0.043	0.071	0.141	0.097	0.16	-3.977	-1.869	-5.108	-0.311	-0.153	1.051	0.005477	0.166
2.7	0	pool	98.285	9.76	5.4	0.55	0.426	0.035	0.015	0.427	0.074	0.047	0.076	0.172	0.109	0.178	-5.432	-2.186	-5.807	-0.281	-0.283	1.395	0.006713	0.192
2.7	0	pool	97.842	9.76	6.4	0.65	0.379	0.028	0.026	0.381	0.094	0.055	0.084	0.246	0.145	0.22	-8.78	-3.034	-7.04	-0.124	-0.345	2.774	0.009427	0.255
2.7	0	pool	97.265	9.76	7.4	0.75	0.309	0.029	0.04	0.313	0.108	0.063	0.095	0.345	0.201	0.304	-11.626	-3.945	-9.029	0.229	-0.519	4.332	0.0123	0.355
2.7	0	pool	90.68	9.76	8.4	0.85	0.131	0.023	0.015	0.134	0.113	0.052	0.134	0.848	0.387	1.003	-12.837	-2.667	-17.954	-0.099	0.944	2.519	0.016729	0.968
2.75	0	pool	96.452	10.2	6.12	0.6	0.379	0.078	0.021	0.388	0.485	0.269	0.269	1.251	0.693	0.368	-0.007	-0.005	-0.002	0	0	0.001	0.164022	1.045
2.8	0	pool	98.578	8.3	2.4	0.3	0.481	0.033	-0.005	0.482	0.058	0.041	0.061	0.119	0.084	0.127	-3.308	-1.646	-3.731	-0.153	-0.172	0.685	0.004342	0.137
2.8	0	pool	98.287	8.3	3.4	0.4	0.46	0.032	0.006	0.462	0.065	0.043	0.067	0.141	0.092	0.145	-4.23	-1.819	-4.457	-0.382	-0.179	1.132	0.005253	0.157
2.8	0	pool	98.219	8.3	4.4	0.55	0.431	0.033	0.019	0.433	0.078	0.047	0.073	0.18	0.108	0.169	-6.04	-2.191	-5.322	-0.544	-0.289	1.748	0.006776	0.19
2.8	0	pool	98.822	8.3	5.4	0.65	0.389	0.034	0.036	0.392	0.085	0.052	0.079	0.216	0.132	0.201	-7.143	-2.682	-6.195	-0.726	-0.524	2.297	0.00801	0.228
2.8	0	pool	98.996	8.3	6.4	0.75	0.344	0.05	0.056	0.352	0.084	0.058	0.082	0.238	0.164	0.233	-7.04	-3.313	-6.714	-0.956	-0.709	2.31	0.008533	0.262
2.8	0	pool	98.015	8.3	7.4	0.9	0.301	0.076	0.077	0.32	0.092	0.064	0.085	0.289	0.2	0.265	-8.513	-4.072	-7.2	-1.655	-0.986	2.456	0.009893	0.311
2.8	0	pool	98.444	8.3	8	0.95	0.033	0.008	0.04	0.053	0.028	0.007	0.038	0.54	0.133	0.713	-0.81	-0.049	-1.411	-0.199	-0.242	-0.981	0.001135	0.639
2.9	0	tread	98.728	5.64	2.4	0.45	0.505	0.035	-0.011	0.506	0.056	0.039	0.06	0.11	0.078	0.119	-3.084	-1.543	-3.638	-0.042	-0.225	0.907	0.004132	0.127
2.9	0	tread	98.734	5.64	3.4	0.6	0.485	0.036	0.007	0.486	0.064	0.043	0.066	0.132	0.088	0.136	-4.131	-1.832	-4.354	-0.333	-0.335	1.313	0.005159	0.148
2.9	0	tread	98.263	5.64	4.4	0.8	0.458	0.044	0.031	0.461	0.069	0.049	0.067	0.149	0.105	0.146	-4.729	-2.363	-4.543	-0.7	-0.662	1.401	0.005817	0.165
2.9	0	tread	97.904	5.64	5.4	0.95	0.4	0.057	0.046	0.406	0.085	0.049	0.077	0.209	0.122	0.189	-7.192	-2.438	-5.914	-1.151	-0.738	2.397	0.007772	0.217
2.9	0.1	tread	98.668	6.36	2.4	0.4	0.523	0.178	-0.026	0.553	0.047	0.041	0.051	0.084	0.074	0.091	-2.17	-1.676	-2.557	-0.417	-0.267	0.129	0.003201	0.102
2.9	0.1	tread	97.848	6.36	3.4	0.55	0.523	0.18	-0.016	0.553	0.045	0.037	0.051	0.081	0.066	0.092	-1.998	-1.335	-2.605	-0.187	-0.195	0.13	0.002969	0.098
2.9	0.1	tread	98.085	6.36	4.4	0.7	0.533	0.184	-0.013	0.564	0.049	0.036	0.052	0.087	0.063	0.093	-2.418	-1.275	-2.732	-0.238	-0.297	0.201	0.003213	0.1
2.9	0.1	tread	96.648	6.36	5.4	0.85	0.484	0.177	-0.012	0.516	0.068	0.042	0.067	0.132	0.082	0.131	-4.662	-1.8	-4.54	-0.17	-0.457	1.115	0.005501	0.144
2.9	0.1	tread	97.471	6.36	6.1	0.95	0.421	0.153	-0.027	0.449	0.102	0.036	0.09	0.226	0.08	0.201	-10.309	-1.278	-8.139	-0.429	-0.068	1.678	0.009863	0.221
2.9	-0.1	tread	98.335	7.08	2.4	0.35	0.411	-0.044	-0.009	0.414	0.062	0.048	0.071	0.15	0.116	0.171	-3.845	-2.298	-5.026	0.911	0.02	-0.116	0.005584	0.181
2.9	-0.1	tread	98.131	7.08	3.4	0.5	0.432	-0.052	0.002	0.436	0.068	0.046	0.07	0.156	0.105	0.161	-4.608	-2.076	-4.94	0.899	0.063	0.217	0.005812	0.175
2.9	-0.1	tread	97.65	7.08	4.3	0.6	0.374	-0.05	0.042	0.38	0.087	0.045	0.085	0.229	0.119	0.224	-7.6	-2.037	-7.226	1.932	-1.301	3.188	0.008432	0.242
2.9	0.2	tread	97.152	6.03	2.4	0.4	0.375	0.131	-0.006	0.397	0.043	0.046	0.062	0.107	0.117	0.157	-1.817	-2.16	-3.89	-0.647	-0.364	-0.166	0.003933	0.158
2.9	0.2	tread	98.486	6.03	3.4	0.55	0.387	0.152	0.016	0.416	0.048	0.048	0.065	0.116	0.114	0.156	-2.328	-2.262	-4.195	-0.875	-0.633	-0.35	0.004393	0.159
2.9	0.2	tread	98.445	6.03	4.4	0.75	0.402	0.187	0.022	0.444	0.05	0.044	0.061	0.114	0.1	0.137	-2.544	-1.962	-3.706	-0.744	-0.482	0.155	0.004106	0.144
2.9	0.2	tread	97.129	6.03	5.4	0.9	0.392	0.176	-0.01	0.429	0.064	0.045	0.076	0.15	0.106	0.177	-4.145	-2.058	-5.776	-0.525	-0.158	1.182	0.005989	0.18
2.9	0.2	tread	95.835	6.03	5.9	1	0.33	0.155	-0.038	0.367	0.106	0.044	0.111	0.29	0.121	0.304	-11.295	-1.961	-12.383	-1.958	-1.978	-0.514	0.01282	0.309
2.9	-0.2	tread	96.685	3.65	2.4	0.65	0.25	-0.061	0.009	0.258	0.045	0.036	0.058	0.175	0.139	0.227	-2.04	-1.279	-3.417	0.462	0.106	-0.046	0.003368	0.225
2.9	-0.2	tread	96.937	3.65	3.15	0.85	0.264	-0.074	0.02	0.274	0.05	0.038	0.059	0.183	0.138	0.215	-2.516	-1.44	-3.491	0.618	0.158	-0.116	0.003724	0.222
3.05	0	step	97.39	4.01	2.4	0.6	0.658	0.149	-0.089	0.68	0.052	0.039	0.058	0.076	0.057	0.085	-2.657	-1.504	-3.362	-0.654	-0.902	-0.231	0.003761	0.09
3.05	0	step	96.606	4.01	3.4	0.85	0.662	0.153	-0.083	0.684	0.053	0.04	0.06	0.077	0.058	0.088	-2.781	-1.583	-3.645	-0.805	-1.019	-0.483	0.004005	0.093
3.05	0.1	step	85.211	6.21	2.4	0.4	0.63	0.179	-0.054	0.658	0.036	0.03	0.048	0.055	0.046	0.073	-1.315	-0.908	-2.312	-0.108	-0.08	0.227	0.002267	0.072
3.05	0.1	step	95.951	6.21	3.4	0.55	0.635	0.149	-0.057	0.655	0.043	0.031	0.066	0.066	0.048	0.1	-1.842	-0.99	-4.327	0.043	0.385	0.614	0.00358	0.091
3.05	-0.1	step	96.933	4.76	2.4	0.5	0.632	-0.016	-0.158	0.652	0.045	0.038	0.076	0.069	0.058	0.116	-2.036	-1.45	-5.735	0.34	-0.867	0.536	0.004611	0.104
3.05	-0.1	step	96.361	4.76	2.9	0.6	0.587	0	-0.131	0.601	0.06	0.044	0.098	0.1	0.073	0.163	-3.601	-1.909	-9.552	1.209	-1.738	2.04	0.007531	0.144
3.05	-0.1	step	97.672	4.76	3.15	0.65	0.635	-0.015	-0.205	0.667	0.046	0.037	0.072	0.069	0.056	0.107	-2.143	-1.392	-5.116	0.351	-0.835	0.62	0.004325	0.099
3.05	0.2	step	98.734	3.94	2.4	0.6	0.619	0.13	-0.045	0.634	0.039	0.038	0.05	0.062	0.06	0.078	-1.539	-1.449	-2.472	-0.671	-0.19	0.01	0.00273	0.082
3.05	0.2	step	98.597	3.94	2.9	0.75	0.626	0.123	-0.059	0.641	0.039	0.037	0.052	0.062	0.058	0.081	-1.56	-1.368	-2.673	-0.603	-0.21	0.149	0.002801	0.083
3.05	0.2	step	98.004	3.94	3.4	0.85	0.618	0.096	-0.072	0.63	0.047	0.036	0.057	0.074	0.057	0.091	-2.181	-1.286	-3.262	-0.778	-0.384	0.114	0.003365	0.092
3.05	0.2	step	97.622	3.94	3.9	1	0.606	0.084	-0.07	0.615	0.056	0.036	0.063	0.09	0.059	0.103	-3.084	-1.325	-4.016	-1.048	-0.722	-0.173	0.004212	0.105
3.4	0	pool	97.419	11.84	2.4	0.2	0.306	0	-0.017	0.307	0.108	0.076	0.083	0.353	0.247	0.27	-11.723	-5.745	-6.88	-0.528	0.218	1.015	0.012174	0.36
3.4	0	pool	93.923	11.84	3.4	0.3	0.217	-0.008	-0.017	0.217	0.121	0.061	0.081	0.559	0.282	0.374	-14.76	-3.747	-6.597	-0.503	-0.116	1.282	0.012552	0.515
3.4	0	pool	95.71	11.84	4.4	0.35	0.128	-0.007	-0.005	0.128	0.065	0.043	0.066	0.509	0.333	0.515	-4.263	-1.82	-4.365	-0.386	-0.166	0.081	0.005224	0.564
3.4	0	pool	95.613	11.84	5.4	0.45	0.111	-0.014	0.003	0.112	0.057	0.036	0.057	0.508	0.323	0.511	-3.231	-1.309	-3.267	-0.222	-0.146	-0.154	0.003903	0.558
3.4	0	pool	98.02	11.84	6.4	0.55	0.241	-0.015	-0.023	0.242	0.099	0.064	0.096	0.409	0.266	0.397	-9.804	-4.142	-9.263	-1.127	0.064	1.785	0.011604	0.445
3.4	0	pool	98.117	11.84	7.4	0.65	0.217	-0.01	-0.02	0.218	0.095	0.061	0.093	0.435	0.279	0.424	-8.998	-3.701	-8.557	-0.857	-0.412	1.763	0.010628	0.473
3.4	0	pool	97.58	11.84	8.4	0.7	0.191	-0.008	-0.01	0.192	0.092	0.057	0.091	0.48	0.297	0.475	-8.476	-3.237	-8.292	-0.484	-0.567	2.02	0.010003	0.521
3.4	0	pool	95.816	11.84	9.4	0.8	0.137	-0.008	-0.006	0.137	0.081	0.054	0.082	0.59	0.394	0.597	-6.544	-2.912	-6.681	-0.691	-0.866	1.234	0.008069	0.656
3.4	0	pool	74.494	11.84	9.9	0.85	0.034	0.002	0.019	0.039	0.055	0.021	0.104	1.417	0.527	2.675	-3.056	-0.422	-10.887	-0.697	1.189	2.678	0.007183	2.172
3.45	0	pool	92.9	11.2	6.72	0.6	0.137	-0.01	0.006	0.138	0.344	0	0	2.496	0	0.579	-0.009	-0.01	-0.003	0.002	0	-0.001	0.057378	1.737
3.75	0	tread	94.819	6.3	2.4	0.4	0.405	0.001	-0.049	0.408	0.052	0.05	0.061	0.127	0.122	0.15	-2.691	-2.458	-3.739	0.591	-0.015	0.554	0.004444	0.163
3.75	0	tread	96.572	6.3	3.4	0.55	0.406	-0.022	-0.043	0.409	0.053	0.046	0.064	0.128	0.112	0.157	-2.757	-2.103	-4.148	0.446	-0.072	0.523	0.004505	0.164
3.75	0	tread	97.107	6.3	4.4	0.7	0.395	-0.034	-0.035	0.398	0.055	0.046	0.065	0.137	0.115	0.164	-3	-2.092	-4.289	0.334	-0.154	0.886	0.00469	0.172
3.75	0	tread	96.022	6.3	5.4	0.85	0.372	-0.038	-0.027	0.375	0.061	0.049	0.066	0.163	0.131	0.177	-3.732	-2.416	-4.409	-0.104	-0.356	1.538	0.005278	0.194
3.75	0	tread	81.275	6.3	6.15	1	0.323	-0.029	-0.027	0.326	0.071	0.045	0.068	0.217	0.138	0.208	-4.996	-2.021	-4.611	-0.6	-0.537	1.816	0.005814	0.234
3.95	0	step	96.226	5.12	2.4	0.45	0.701	-0.135	-0.217	0.746	0.04	0.038	0.069	0.054	0.051	0.092	-1.626	-1.468	-4.756	-0.141	-0.373	-0.068	0.003925	0.084
3.95	0	step	97.797	5.12	2.9	0.55	0.73	-0.123	-0.247	0.78	0.042	0.042	0.076	0.053	0.054	0.097	-1.729	-1.759	-5.76	-0.299	-1.079	-0.204	0.004624	0.087
3.95	0	step	98.087	5.12	3.4	0.65	0.747	-0.114	-0.25	0.796	0.047	0.045	0.083	0.059	0.057	0.104	-2.184	-2.056	-6.87	-0.136	-1.547	-0.067	0.005555	0.094
3.95	0	step	96.131	5.12	3.9	0.75	0.698	-0.122	-0.319	0.777	0.064	0.045	0.092	0.082	0.058	0.119	-4.081	-2.014	-8.518	1.281	-1.712	0.798	0.007306	0.11
